# Supplementary material for: Dadaist2: A Toolkit to Automate and Simplify Statistical Analysis and Plotting of Metabarcoding Experiments
Source: Int J Mol Sci. 2021 May 18;22(10):5309. doi: 10.3390/ijms22105309 (PMC8157834; doi:10.3390/ijms22105309)
Supplement: Supplementary file 1 [file ijms-22-05309-s001.zip]

Archive with 1 entries (1 files):
- ijms-1208613-supplementary.pdf
